# Supplementary material for: Intra Vitam Diagnosis of Neglected Gurltia paralysans Infections in Domestic Cats (Felis catus) by a Commercial Serology Test for Canine Angiostrongylosis and Insights into Clinical and Histopathological Findings—Four-Case Report
Source: Pathogens. 2020 Nov 6;9(11):921. doi: 10.3390/pathogens9110921 (PMC7694988; doi:10.3390/pathogens9110921)
Supplement: Supplementary file 1 [file pathogens-09-00921-s001.zip]

Archive with 2 entries (2 files):
- pathogens-959671-supplementary-1.mov
- pathogens-959671-supplementary-2.mov
